# Supplementary material for: Esophageal Stent in Acute Refractory Variceal Bleeding: A Systematic Review and a Meta-Analysis
Source: J Clin Med. 2024 Jan 9;13(2):357. doi: 10.3390/jcm13020357 (PMC10816372; doi:10.3390/jcm13020357)
Supplement: Supplementary file 1 [file jcm-13-00357-s001.zip]

Archive with 1 entries (1 files):
- jcm-2801969-supplementary.pdf
